# Supplementary material for: Identification of novel genes that regulate androgen receptor signaling and growth of androgen-deprived prostate cancer cells
Source: Oncotarget. 2015 Apr 23;6(15):13088–104. doi: 10.18632/oncotarget.3743 (PMC4537001; doi:10.18632/oncotarget.3743)
Supplement: Supplementary file 2 [file oncotarget-06-13088-s002.xlsx]

## Sheet: IG +> 1.4 R18+ > 1.4 
Affy Probe Set ID	IGSF8 knockdown. Expression relative to control	R1881 treatment. Expression relative to control	Gene Accession number	Gene Symbol	Gene Description
7902623	3.12093	1.40376	NM_021233	DNASE2B	deoxyribonuclease II beta
7905079	2.6133	1.73288	NM_003516	HIST2H2AA3	histone cluster 2, H2aa3
7905474	2.1692	1.34352	NM_016178	OAZ3	ornithine decarboxylase antizyme 3
7909628	2.0582	1.33406	NM_014053	FLVCR1	feline leukemia virus subgroup C cellular receptor 1
7919055	2.12966	1.89248	NM_005518	HMGCS2	3-hydroxy-3-methylglutaryl-Coenzyme A synthase 2 (mitochondrial)
7919619	2.6133	1.73288	NM_003516	HIST2H2AA3	histone cluster 2, H2aa3
7927529	4.30324	1.35848	NM_002443	MSMB	microseminoprotein, beta-
7929689	2.18944	1.59216	NR_026753	MARVELD1	MARVEL domain containing 1
7935337	2.35738	1.63175	NM_152309	PIK3AP1	phosphoinositide-3-kinase adaptor protein 1
7938231	2.17335	2.32574	NM_003621	PPFIBP2	PTPRF interacting protein, binding protein 2 (liprin beta 2)
7951662	7.73475	1.32137	NM_001885	CRYAB	crystallin, alpha B
7967117	2.13334	1.41499	NM_003733	OASL	2'-5'-oligoadenylate synthetase-like
7972297	5.25164	1.61157	NM_005845	ABCC4	ATP-binding cassette, sub-family C (CFTR/MRP), member 4
7979179	2.36978	1.30624	NM_014584	ERO1L	ERO1-like (S. cerevisiae)
7981514	2.38364	1.32797	NM_138420	AHNAK2	AHNAK nucleoprotein 2
7993776	2.28736	1.74043	NM_030941	LOC81691	exonuclease NEF-sp
8006453	2.15578	1.37399	NM_005623	CCL8	chemokine (C-C motif) ligand 8
8019280	2.09319	1.45222	NM_002861	PCYT2	phosphate cytidylyltransferase 2, ethanolamine
8019778	2.07247	1.46206	NM_002861	PCYT2	phosphate cytidylyltransferase 2, ethanolamine
8020551	3.02614	1.6021	NM_198129	LAMA3	laminin, alpha 3
8022531	3.70689	2.23547	NM_000271	NPC1	Niemann-Pick disease, type C1
8022559	2.75316	1.6678	NM_173505	ANKRD29	ankyrin repeat domain 29
8027002	2.92682	1.46942	NM_004864	GDF15	growth differentiation factor 15
8030753	3.80573	9.6601	NM_001030047	KLK3	kallikrein-related peptidase 3
8030768	2.38566	9.43705	NM_001002231	KLK2	kallikrein-related peptidase 2
8037835	2.03101	1.67537	NM_005628	SLC1A5	solute carrier family 1 (neutral amino acid transporter), member 5
8038624	2.26548	5.53481	NM_199249	C19orf48	chromosome 19 open reading frame 48
8038655	2.14438	2.96609	NM_004917	KLK4	kallikrein-related peptidase 4
8054254	2.18834	2.00862	NM_002285	AFF3	AF4/FMR2 family, member 3
8054479	2.92898	1.64042	NM_005434	MALL	mal, T-cell differentiation protein-like
8071420	2.33447	3.00183	NM_000185	SERPIND1	serpin peptidase inhibitor, clade D (heparin cofactor), member 1
8106820	2.10301	1.32147	NM_006467	POLR3G	polymerase (RNA) III (DNA directed) polypeptide G (32kD)
8107356	3.00703	1.35451	NM_152624	DCP2	DCP2 decapping enzyme homolog (S. cerevisiae)
8112107	2.70197	2.13269	NM_003711	PPAP2A	phosphatidic acid phosphatase type 2A
8116818	2.1245	1.46959	NM_001718	BMP6	bone morphogenetic protein 6
8124280	2.64132	1.32492	NM_014722	FAM65B	family with sequence similarity 65, member B
8124397	2.17218	1.57054	NM_005319	HIST1H1C	histone cluster 1, H1c
8137526	2.01945	1.47923	NM_198336	INSIG1	insulin induced gene 1
8141328	2.42347	1.81863	NM_000777	CYP3A5	cytochrome P450, family 3, subfamily A, polypeptide 5
8146934	2.67835	1.31432	NM_015364	LY96	lymphocyte antigen 96
8147573	2.02828	1.39998	NM_001142462	OSR2	odd-skipped related 2 (Drosophila)
8157253	2.25819	1.39605	NM_001012994	SNX30	sorting nexin family member 30

## Sheet: IG - <1.5 R18 - <1.5
Affy Probe Set ID	IGSF8 knockdown. Expression relative to control	R1881 treatment. Expression relative to control	Gene Accession number	Gene Symbol	Gene Description
8100734	0.048416	0.583487	NM_001077	UGT2B17	UDP glucuronosyltransferase 2 family, polypeptide B17
8091811	0.0598533	0.119286	NM_001041	SI	sucrase-isomaltase (alpha-glucosidase)
7910680	0.093297	0.610081	NM_003272	GPR137B	G protein-coupled receptor 137B
8113358	0.156946	0.578426	NM_005668	ST8SIA4	ST8 alpha-N-acetyl-neuraminide alpha-2,8-sialyltransferase 4
8128553	0.157357	0.599869	NM_147147	BVES	blood vessel epicardial substance
8111220	0.187343	0.636617	NM_004934	CDH18	cadherin 18, type 2
8094911	0.199816	0.530762	NM_020453	ATP10D	ATPase, class V, type 10D
8069770	0.21067	0.236347	NM_175611	GRIK1	glutamate receptor, ionotropic, kainate 1
8083779	0.21887	0.309448	NM_001122752	SERPINI1	serpin peptidase inhibitor, clade I (neuroserpin), member 1
8109752	0.219362	0.461767	NM_001122679	ODZ2	odz, odd Oz/ten-m homolog 2 (Drosophila)
8053975	0.229584	0.50327	NM_001142292	LMAN2L	lectin, mannose-binding 2-like
8150785	0.236931	0.124562	NM_000912	OPRK1	opioid receptor, kappa 1
7933933	0.250624	0.494855	NM_021800	DNAJC12	DnaJ (Hsp40) homolog, subfamily C, member 12
7954077	0.256395	0.320058	NM_020853	KIAA1467	KIAA1467
8155359	0.257097	0.378886	NM_033655	CNTNAP3	contactin associated protein-like 3
7923596	0.25998	0.41944	NM_018208	ETNK2	ethanolamine kinase 2
8155540	0.262377	0.365255	NM_033655	CNTNAP3	contactin associated protein-like 3
8161460	0.262377	0.365255	NM_033655	CNTNAP3	contactin associated protein-like 3
8089544	0.269763	0.0719755	NM_199511	CCDC80	coiled-coil domain containing 80
8108724	0.271407	0.33064	NM_018930	PCDHB10	protocadherin beta 10
8108753	0.271746	0.353318	NM_018935	PCDHB15	protocadherin beta 15
8149877	0.273899	0.273429	NM_007257	PNMA2	paraneoplastic antigen MA2
8121212	0.274796	0.405062	---	---	---
8149725	0.278375	0.495693	NM_144962	PEBP4	phosphatidylethanolamine-binding protein 4
8142524	0.302091	0.335914	NM_012338	TSPAN12	tetraspanin 12
8091863	0.302155	0.32283	NM_014926	SLITRK3	SLIT and NTRK-like family, member 3
8144488	0.30969	0.333129	NR_027000	LOC349196	hypothetical LOC349196
7907893	0.313733	0.319644	NM_001531	MR1	major histocompatibility complex, class I-related
8108688	0.315247	0.523646	NM_018937	PCDHB3	protocadherin beta 3
8083968	0.31545	0.115158	NM_014932	NLGN1	neuroligin 1
7924499	0.316199	0.455877	NM_003268	TLR5	toll-like receptor 5
8012475	0.320145	0.447094	NM_005964	MYH10	myosin, heavy chain 10, non-muscle
8144410	0.322195	0.300941	NR_027000	LOC349196	hypothetical LOC349196
8108713	0.322813	0.429319	NM_019120	PCDHB8	protocadherin beta 8
8108729	0.323152	0.548321	NM_018931	PCDHB11	protocadherin beta 11
7953735	0.323479	0.331821	NR_027000	LOC349196	hypothetical LOC349196
8108716	0.326338	0.394906	NM_020957	PCDHB16	protocadherin beta 16
8135601	0.327367	0.504216	NM_001127500	MET	met proto-oncogene (hepatocyte growth factor receptor)
8149153	0.328656	0.303984	NR_027000	LOC349196	hypothetical LOC349196
8149157	0.328656	0.303984	NR_027000	LOC349196	hypothetical LOC349196
8144416	0.334996	0.317199	NR_027000	LOC349196	hypothetical LOC349196
8144418	0.334996	0.317199	NR_027000	LOC349196	hypothetical LOC349196
8144490	0.334996	0.317199	NR_027000	LOC349196	hypothetical LOC349196
8144492	0.334996	0.317199	NR_027000	LOC349196	hypothetical LOC349196
8018966	0.335347	0.594953	NM_003255	TIMP2	TIMP metallopeptidase inhibitor 2
8108749	0.335483	0.344801	NR_001281	PCDHB18	protocadherin beta 18 pseudogene
7908597	0.336283	0.560237	NM_205860	NR5A2	nuclear receptor subfamily 5, group A, member 2
8091867	0.337463	0.530736	NM_000055	BCHE	butyrylcholinesterase
8149228	0.340304	0.325293	AK090418	LOC349196	hypothetical LOC349196
8149216	0.341904	0.31005	NR_027000	LOC349196	hypothetical LOC349196
8105585	0.342999	0.417201	NM_001113561	RNF180	ring finger protein 180
8136849	0.344141	0.618941	NM_001143679	GSTK1	glutathione S-transferase kappa 1
8144412	0.344857	0.330118	NR_027000	LOC349196	hypothetical LOC349196
8144414	0.344857	0.330118	NR_027000	LOC349196	hypothetical LOC349196
8144420	0.345426	0.303394	NR_027000	LOC349196	hypothetical LOC349196
8144494	0.345426	0.303394	NR_027000	LOC349196	hypothetical LOC349196
8149218	0.346236	0.312662	NR_027000	LOC349196	hypothetical LOC349196
8149220	0.346236	0.312662	NR_027000	LOC349196	hypothetical LOC349196
8149222	0.346236	0.312662	NR_027000	LOC349196	hypothetical LOC349196
8149224	0.346236	0.312662	NR_027000	LOC349196	hypothetical LOC349196
8149226	0.346236	0.312662	NR_027000	LOC349196	hypothetical LOC349196
8155460	0.346723	0.515438	NM_033655	CNTNAP3	contactin associated protein-like 3
7935361	0.346863	0.414302	NM_003061	SLIT1	slit homolog 1 (Drosophila)
8149161	0.352993	0.3111	NR_027000	LOC349196	hypothetical LOC349196
8149210	0.352993	0.3111	NR_027000	LOC349196	hypothetical LOC349196
7993458	0.353444	0.221669	NM_033201	C16orf45	chromosome 16 open reading frame 45
8149165	0.35399	0.322971	NR_027000	LOC349196	hypothetical LOC349196
8149167	0.35399	0.322971	NR_027000	LOC349196	hypothetical LOC349196
8161288	0.355209	0.550565	NM_033655	CNTNAP3	contactin associated protein-like 3
8026587	0.356755	0.572016	NM_001007525	NWD1	NACHT and WD repeat domain containing 1
7918913	0.358896	0.575455	NM_001542	IGSF3	immunoglobulin superfamily, member 3
8134339	0.3669	0.377462	NM_015068	RNF180	paternally expressed 10
8151496	0.369293	0.40719	NM_001033723	ZNF704	zinc finger protein 704
7981046	0.370709	0.619624	NM_032036	IFI27L2	interferon, alpha-inducible protein 27-like 2
8102065	0.374265	0.37242	NM_020139	BDH2	3-hydroxybutyrate dehydrogenase, type 2
8121712	0.375326	0.585007	NM_001029858	SLC35F1	solute carrier family 35, member F1
8078461	0.376677	0.277762	NM_012157	FBXL2	F-box and leucine-rich repeat protein 2
7971311	0.377674	0.574438	NM_017993	ENOX1	ecto-NOX disulfide-thiol exchanger 1
8139488	0.378316	0.109823	NM_001013398	IGFBP3	insulin-like growth factor binding protein 3
8149151	0.379827	0.341213	NR_027000	LOC349196	hypothetical LOC349196
8149214	0.379827	0.341213	NR_027000	LOC349196	hypothetical LOC349196
7902235	0.381991	0.437136	NM_020794	LRRC7	leucine rich repeat containing 7
8046020	0.38345	0.540456	NM_021007	SCN2A	sodium channel, voltage-gated, type II, alpha subunit
8060997	0.384785	0.575543	NM_018327	SPTLC3	serine palmitoyltransferase, long chain base subunit 3
8101284	0.388229	0.209672	NM_006259	PRKG2	protein kinase, cGMP-dependent, type II
7979085	0.388826	0.534227	NM_002863	PYGL	phosphorylase, glycogen, liver
7985562	0.390991	0.541697	NR_003246	FLJ40113	golgi autoantigen, golgin subfamily a-like pseudogene
8090133	0.391901	0.450044	NM_022757	CCDC14	coiled-coil domain containing 14
7918925	0.392174	0.360126	NM_025188	TRIM45	tripartite motif-containing 45
8117207	0.396373	0.499787	NM_170740	ALDH5A1	aldehyde dehydrogenase 5 family, member A1
8132917	0.39645	0.480774	NM_182633	ZNF713	zinc finger protein 713
7943369	0.397033	0.569047	NM_032021	TMEM133	transmembrane protein 133
7990943	0.398613	0.554933	NR_003246	FLJ40113	golgi autoantigen, golgin subfamily a-like pseudogene
7897378	0.40119	0.542545	NM_016831	PER3	period homolog 3 (Drosophila)
7990922	0.401206	0.557418	NR_003246	FLJ40113	golgi autoantigen, golgin subfamily a-like pseudogene
7919168	0.402106	0.608207	NM_022359	PDE4DIP	phosphodiesterase 4D interacting protein
8166784	0.402847	0.191167	NM_004615	TSPAN7	tetraspanin 7
7965686	0.40437	0.481314	NM_152788	ANKS1B	ankyrin repeat and sterile alpha motif domain containing 1B
7991120	0.405144	0.619935	NR_003661	FLJ43276	similar to ubiquitin-conjugating enzyme E2Q 2
8026579	0.408795	0.579331	NM_024074	TMEM38A	transmembrane protein 38A
8115261	0.409169	0.497627	NM_015621	CCDC69	coiled-coil domain containing 69
7991722	0.409533	0.55937	NR_003246	FLJ40113	golgi autoantigen, golgin subfamily a-like pseudogene
7991110	0.409892	0.559755	NR_003246	FLJ40113	golgi autoantigen, golgin subfamily a-like pseudogene
8140468	0.412327	0.464108	NM_017439	PION	pigeon homolog (Drosophila)
8108733	0.413399	0.471229	NM_018932	PCDHB12	protocadherin beta 12
8114006	0.415019	0.446812	---	---	---
8107133	0.415969	0.567772	NM_000919	PAM	peptidylglycine alpha-amidating monooxygenase
7902452	0.418518	0.455964	NM_174858	AK5	adenylate kinase 5
7980636	0.4195	0.648148	NM_183387	EML5	echinoderm microtubule associated protein like 5
7985409	0.420903	0.564086	NR_003246	FLJ40113	golgi autoantigen, golgin subfamily a-like pseudogene
7985450	0.420903	0.564086	NR_003246	FLJ40113	golgi autoantigen, golgin subfamily a-like pseudogene
8140478	0.421557	0.356373	NM_017439	PION	pigeon homolog (Drosophila)
7985472	0.422663	0.550279	NR_003246	FLJ40113	golgi autoantigen, golgin subfamily a-like pseudogene
8139656	0.422855	0.366728	NM_001001555	GRB10	growth factor receptor-bound protein 10
7926223	0.423267	0.299061	NM_153498	CAMK1D	calcium/calmodulin-dependent protein kinase ID
8041982	0.423879	0.541237	NM_138448	ACYP2	acylphosphatase 2, muscle type
8046502	0.424264	0.626134	NM_024583	SCRN3	secernin 3
8177222	0.424748	0.335025	NM_013230	CD24	CD24 molecule
7960744	0.430009	0.559439	NM_001733	C1R	complement component 1, r subcomponent
8131069	0.43126	0.518382	NM_001039966	GPER	G protein-coupled estrogen receptor 1
8019831	0.431953	0.273661	NM_014410	CLUL1	clusterin-like 1 (retinal)
7961546	0.435554	0.439799	NM_004447	EPS8	epidermal growth factor receptor pathway substrate 8
7982094	0.437407	0.355025	NR_003359 // NR_003359	SNRPN // SNORD115-44	small nuclear ribonucleoprotein polypeptide N // small nucleolar RNA, C/D box 115-44
7964997	0.440269	0.234798	NM_032606	CAPS2	calcyphosine 2
7925342	0.441727	0.476241	NM_019891	ERO1LB	ERO1-like beta (S. cerevisiae)
8178298	0.442517	0.622006	NM_001470	GABBR1	gamma-aminobutyric acid (GABA) B receptor, 1
7963054	0.443034	0.537685	NM_006009	TUBA1A	tubulin, alpha 1a
8029489	0.443711	0.598574	NM_005581	BCAM	basal cell adhesion molecule (Lutheran blood group)
8108720	0.446994	0.509041	NM_019119	PCDHB9	protocadherin beta 9
8108697	0.447474	0.638417	NM_015669	PCDHB5	protocadherin beta 5
8149885	0.448589	0.510814	NM_000680	ADRA1A	adrenergic, alpha-1A-, receptor
8161513	0.449828	0.404941	NR_002836	PGM5P2	phosphoglucomutase 5 pseudogene 2
8174654	0.449951	0.460904	NM_033495	KLHL13	kelch-like 13 (Drosophila)
7902441	0.452405	0.477858	NM_030965	ST6GALNAC5	ST6 (alpha-N-acetyl-neuraminyl-2,3-beta-galactosyl-1,3)-N-acetylgalactosaminide alpha-2,6-sialyltransferase 5
8101366	0.452459	0.455749	NM_001037582	SCD5	stearoyl-CoA desaturase 5
7944667	0.453933	0.346275	NM_003105	SORL1	sortilin-related receptor, L(DLR class) A repeats-containing
8126770	0.455072	0.351988	NM_016593	CYP39A1	cytochrome P450, family 39, subfamily A, polypeptide 1
8091385	0.458516	0.209743	NM_000096	CP	ceruloplasmin (ferroxidase)
7943376	0.459224	0.474895	NM_020802	KIAA1377	KIAA1377
7987454	0.460283	0.649386	NM_001003940	BMF	Bcl2 modifying factor
8125134	0.460923	0.611717	NM_005527	HSPA1L	heat shock 70kDa protein 1-like
8178650	0.460923	0.611717	NM_005527	HSPA1L	heat shock 70kDa protein 1-like
8179848	0.460923	0.611717	NM_005527	HSPA1L	heat shock 70kDa protein 1-like
8056837	0.46311	0.56633	NM_001033045	GPR155	G protein-coupled receptor 155
8020308	0.464132	0.542134	NM_181481	C18orf1	chromosome 18 open reading frame 1
8108693	0.469924	0.228854	NM_018938	PCDHB4	protocadherin beta 4
7935572	0.473638	0.641286	NM_032709	PYROXD2	pyridine nucleotide-disulphide oxidoreductase domain 2
8014115	0.474714	0.644063	NM_015194	MYO1D	myosin ID
8090715	0.47574	0.436959	NM_032169	ACAD11	acyl-Coenzyme A dehydrogenase family, member 11
7946401	0.476397	0.55428	NM_005418	ST5	suppression of tumorigenicity 5
8127872	0.476404	0.571353	NR_026669	SNAP91	synaptosomal-associated protein, 91kDa homolog (mouse)
7971573	0.477404	0.495489	NM_001268	RCBTB2	regulator of chromosome condensation (RCC1) and BTB (POZ) domain containing protein 2
8145636	0.479209	0.624752	NM_024567	HMBOX1	homeobox containing 1
7916862	0.481184	0.580854	NM_024911	GPR177	G protein-coupled receptor 177
8161520	0.481813	0.350232	NR_002836	PGM5P2	phosphoglucomutase 5 pseudogene 2
8140620	0.483477	0.541568	NM_033026	PCLO	piccolo (presynaptic cytomatrix protein)
8124498	0.483765	0.237143	NR_002722	ZNF204	zinc finger protein 204 pseudogene
7982084	0.487407	0.151268	NR_003303 // NR_003303	SNRPN // SNORD115-11	small nuclear ribonucleoprotein polypeptide N // small nucleolar RNA, C/D box 115-11
7990894	0.487602	0.594325	NR_003246	FLJ40113	golgi autoantigen, golgin subfamily a-like pseudogene
8057578	0.488317	0.235957	NM_005795	CALCRL	calcitonin receptor-like
8145470	0.489398	0.443404	NM_001386	DPYSL2	dihydropyrimidinase-like 2
8053484	0.495503	0.321591	NM_003896	ST3GAL5	ST3 beta-galactoside alpha-2,3-sialyltransferase 5
8124691	0.498061	0.603471	AY358246	HCG8	HLA complex group 8
8045664	0.498206	0.425031	NM_177964	LYPD6B	LY6/PLAUR domain containing 6B
8046646	0.498248	0.423508	NM_032523	OSBPL6	oxysterol binding protein-like 6
8107632	0.499134	0.648995	NM_014035	SNX24	sorting nexin 24
7982070	0.499144	0.600406	NR_003347 // NR_003347	SNRPN // SNORD115-32	small nuclear ribonucleoprotein polypeptide N // small nucleolar RNA, C/D box 115-32
7906954	0.500468	0.584593	NM_002585	PBX1	pre-B-cell leukemia homeobox 1
8159977	0.504156	0.529263	NM_134441	RLN2	relaxin 2
8087485	0.5065	0.621606	NM_003335	UBA7	ubiquitin-like modifier activating enzyme 7
8103834	0.508992	0.607227	NM_000027	AGA	aspartylglucosaminidase
8005661	0.512651	0.533926	NM_001033553	CYTSB	cytospin B
8082100	0.513309	0.527224	NM_017554	PARP14	poly (ADP-ribose) polymerase family, member 14
7908125	0.513882	0.529771	NM_015149	RGL1	ral guanine nucleotide dissociation stimulator-like 1
7941639	0.516033	0.617217	NM_024649	BBS1	Bardet-Biedl syndrome 1
8141843	0.517157	0.441317	NM_006989	RASA4	RAS p21 protein activator 4
8168650	0.517208	0.44966	NM_080832	PABPC5	poly(A) binding protein, cytoplasmic 5
8129804	0.521697	0.561228	NM_005923	MAP3K5	mitogen-activated protein kinase kinase kinase 5
8121861	0.522511	0.439613	NM_181782	NCOA7	nuclear receptor coactivator 7
8138834	0.524182	0.467297	NM_017946	FKBP14	FK506 binding protein 14, 22 kDa
8132214	0.524198	0.590145	NM_007270	FKBP9	FK506 binding protein 9, 63 kDa
8096176	0.524344	0.568438	NM_080683	PTPN13	protein tyrosine phosphatase, non-receptor type 13 (APO-1/CD95 (Fas)-associated phosphatase)
8039044	0.524989	0.511468	NM_001136038	ZNF415	zinc finger protein 415
8109426	0.526349	0.449227	AK090581	GALNT10	UDP-N-acetyl-alpha-D-galactosamine:polypeptide N-acetylgalactosaminyltransferase 10 (GalNAc-T10)
8168557	0.526374	0.594259	NM_003022	SH3BGRL	SH3 domain binding glutamic acid-rich protein like
8045637	0.526675	0.602882	NM_004522	KIF5C	kinesin family member 5C
7982028	0.52857	0.202354	NR_003303 // NR_003303	SNRPN // SNORD115-11	small nuclear ribonucleoprotein polypeptide N // small nucleolar RNA, C/D box 115-11
7982064	0.52857	0.202354	NR_003303 // NR_003303	SNRPN // SNORD115-11	small nuclear ribonucleoprotein polypeptide N // small nucleolar RNA, C/D box 115-11
7982078	0.52857	0.202354	NR_003303 // NR_003303	SNRPN // SNORD115-11	small nuclear ribonucleoprotein polypeptide N // small nucleolar RNA, C/D box 115-11
7982092	0.52857	0.202354	NR_003303 // NR_003303	SNRPN // SNORD115-11	small nuclear ribonucleoprotein polypeptide N // small nucleolar RNA, C/D box 115-11
7978260	0.52908	0.573241	NM_001136050	DHRS1	dehydrogenase/reductase (SDR family) member 1
8042439	0.529101	0.5006	NM_032208	ANTXR1	anthrax toxin receptor 1
8121225	0.53123	0.584645	NM_175768	GRIK2	glutamate receptor, ionotropic, kainate 2
8151952	0.531339	0.601484	NM_024759	NIPAL2	NIPA-like domain containing 2
7982016	0.53137	0.205749	NR_003304 // NR_003304	SNRPN // SNORD115-12	small nuclear ribonucleoprotein polypeptide N // small nucleolar RNA, C/D box 115-12
7982024	0.53137	0.205749	NR_003304 // NR_003304	SNRPN // SNORD115-12	small nuclear ribonucleoprotein polypeptide N // small nucleolar RNA, C/D box 115-12
7982030	0.53137	0.205749	NR_003304 // NR_003304	SNRPN // SNORD115-12	small nuclear ribonucleoprotein polypeptide N // small nucleolar RNA, C/D box 115-12
7982058	0.531896	0.207426	NR_003343 // NR_003343	SNRPN // SNORD115-26	small nuclear ribonucleoprotein polypeptide N // small nucleolar RNA, C/D box 115-26
8139640	0.53192	0.340591	NM_000790	DDC	dopa decarboxylase (aromatic L-amino acid decarboxylase)
8020197	0.536122	0.564033	ENST00000314074	ANKRD62	ankyrin repeat domain 62
8147469	0.537111	0.423139	NM_016134	PGCP	plasma glutamate carboxypeptidase
7982008	0.537236	0.343386	NR_001291	SNORD115-1	small nucleolar RNA, C/D box 115-1
7982032	0.537236	0.343386	NR_001291	SNORD115-1	small nucleolar RNA, C/D box 115-1
7982038	0.537236	0.343386	NR_001291	SNORD115-1	small nucleolar RNA, C/D box 115-1
8144699	0.539781	0.284857	AY461701 // AY461701	LRLE1 // LRLE1	liver-related low express protein 1 // liver-related low express protein 1
7926239	0.540917	0.584908	NM_001008211	OPTN	optineurin
8035435	0.542298	0.631141	NM_001145304	KIAA1683	KIAA1683
8066745	0.543466	0.562052	NM_199441	ZNF334	zinc finger protein 334
8162283	0.543721	0.467219	NM_004560	ROR2	receptor tyrosine kinase-like orphan receptor 2
7924508	0.543872	0.310516	NM_017982	SUSD4	sushi domain containing 4
7982050	0.544152	0.193603	NR_003303 // NR_003303	SNRPN // SNORD115-11	small nuclear ribonucleoprotein polypeptide N // small nucleolar RNA, C/D box 115-11
8077612	0.54494	0.560379	NM_001025930	TTLL3	tubulin tyrosine ligase-like family, member 3
8169995	0.545575	0.598404	AK295485	FAM122C	family with sequence similarity 122C
7962455	0.54639	0.487468	NM_006159	NELL2	NEL-like 2 (chicken)
7997662	0.546657	0.528539	NM_014732	KIAA0513	KIAA0513
8149330	0.546891	0.631564	NM_147780	CTSB	cathepsin B
8113666	0.547304	0.260657	NM_020796	SEMA6A	sema domain, transmembrane domain (TM), and cytoplasmic domain, (semaphorin) 6A
7937696	0.548606	0.343428	NM_001004325	KRTAP5-2	keratin associated protein 5-2
8170921	0.550484	0.649208	NM_017514	PLXNA3	plexin A3
7915425	0.551802	0.396659	NM_032257	ZMYND12	zinc finger, MYND-type containing 12
8138231	0.552837	0.591992	NM_015204	THSD7A	thrombospondin, type I, domain containing 7A
8081612	0.553559	0.559852	NM_018394	ABHD10	abhydrolase domain containing 10
7934334	0.555172	0.494854	NM_145170	TTC18	tetratricopeptide repeat domain 18
8163839	0.555375	0.572693	NM_001735	C5	complement component 5
8168657	0.557579	0.103615	NM_032967	PCDH11X	protocadherin 11 X-linked
8142194	0.557867	0.405639	NM_002291	LAMB1	laminin, beta 1
8123315	0.558754	0.184771	NM_206855	QKI	quaking homolog, KH domain RNA binding (mouse)
8052872	0.560255	0.558788	NM_003236	TGFA	transforming growth factor, alpha
8113250	0.56041	0.477594	NM_001040458	ERAP1	endoplasmic reticulum aminopeptidase 1
8147503	0.562555	0.629902	NM_018407	LAPTM4B	lysosomal protein transmembrane 4 beta
8065948	0.563213	0.60018	NR_024377	FER1L4	fer-1-like 4 (C. elegans)
7985402	0.563823	0.517591	NR_004847	LOC100134869	hypothetical LOC100134869
8114920	0.56394	0.629979	NM_001387	DPYSL3	dihydropyrimidinase-like 3
7982090	0.564938	0.320359	NR_003357 // NR_003357	SNRPN // SNORD115-42	small nuclear ribonucleoprotein polypeptide N // small nucleolar RNA, C/D box 115-42
7979721	0.565113	0.604709	NM_182526	C14orf83	chromosome 14 open reading frame 83
7927799	0.565638	0.540121	ENST00000298249	REEP3	receptor accessory protein 3
8121144	0.566151	0.615048	NM_024641	MANEA	mannosidase, endo-alpha
8069700	0.567537	0.507945	NM_013240	N6AMT1	N-6 adenine-specific DNA methyltransferase 1 (putative)
8053741	0.568657	0.362075	NR_003366	ANKRD20B	ankyrin repeat domain 20B
8078380	0.569856	0.20554	NM_001137674	ZNF860	zinc finger protein 860
8109407	0.569913	0.377984	NM_198321	GALNT10	UDP-N-acetyl-alpha-D-galactosamine:polypeptide N-acetylgalactosaminyltransferase 10 (GalNAc-T10)
8081838	0.573412	0.638345	NM_020754	CDGAP	Cdc42 GTPase-activating protein
8100202	0.574832	0.366274	NM_001142564	CNGA1	cyclic nucleotide gated channel alpha 1
8176650	0.574852	0.514556	NM_004679	VCY	variable charge, Y-linked
8177169	0.574852	0.514556	NM_004679	VCY	variable charge, Y-linked
7982018	0.576673	0.333568	NR_003298 // NR_003298	SNRPN // SNORD115-6	small nuclear ribonucleoprotein polypeptide N // small nucleolar RNA, C/D box 115-6
8083282	0.577637	0.549569	NM_032383	HPS3	Hermansky-Pudlak syndrome 3
8139632	0.578085	0.631038	NM_001042762	FIGNL1	fidgetin-like 1
8176400	0.578666	0.0924672	NM_032971	PCDH11Y	protocadherin 11 Y-linked
7917912	0.578706	0.501224	NM_000110	DPYD	dihydropyrimidine dehydrogenase
8037430	0.580297	0.4129	NM_001033719	ZNF404	zinc finger protein 404
8092707	0.581091	0.488552	NM_018192	LEPREL1	leprecan-like 1
8175195	0.581712	0.503183	NM_001077188	HS6ST2	heparan sulfate 6-O-sulfotransferase 2
7985444	0.581998	0.531352	NR_003661	FLJ43276	similar to ubiquitin-conjugating enzyme E2Q 2
7925089	0.583623	0.594417	NM_014801	PCNXL2	pecanex-like 2 (Drosophila)
8022646	0.583965	0.621807	NM_001136205	KCTD1	potassium channel tetramerisation domain containing 1
8149248	0.583975	0.253649	AY461701 // AY461701	LRLE1 // LRLE1	liver-related low express protein 1 // liver-related low express protein 1
8107673	0.584086	0.527266	NM_023927	GRAMD3	GRAM domain containing 3
8044094	0.584513	0.611613	NM_144632	TMEM182	transmembrane protein 182
7902023	0.584964	0.635269	NM_018211	RAVER2	ribonucleoprotein, PTB-binding 2
8089527	0.585126	0.33844	NM_022488	ATG3	ATG3 autophagy related 3 homolog (S. cerevisiae)
8173647	0.586128	0.503602	NM_144969	ZDHHC15	zinc finger, DHHC-type containing 15
7965264	0.586832	0.633264	NM_025114	CEP290	centrosomal protein 290kDa
8079229	0.587772	0.403885	NM_145044	ZNF501	zinc finger protein 501
7925929	0.58913	0.374766	NM_003739	AKR1C3	aldo-keto reductase family 1, member C3 (3-alpha hydroxysteroid dehydrogenase, type II)
8061414	0.590472	0.61679	---	---	---
7982066	0.595531	0.546535	NR_003345 // NR_003345	SNRPN // SNORD115-30	small nuclear ribonucleoprotein polypeptide N // small nucleolar RNA, C/D box 115-30
7953532	0.596908	0.36637	NM_001975	ENO2	enolase 2 (gamma, neuronal)
8056890	0.597926	0.331804	NM_001822	CHN1	chimerin (chimaerin) 1
8089596	0.598658	0.577668	ENST00000393845	WDR52	WD repeat domain 52
8157038	0.599326	0.428013	NM_080546	SLC44A1	solute carrier family 44, member 1
8069676	0.599952	0.624829	NM_006988	ADAMTS1	ADAM metallopeptidase with thrombospondin type 1 motif, 1
8135638	0.601118	0.341729	NM_018412	ST7	suppression of tumorigenicity 7
8074201	0.602678	0.433529	ENST00000314074	ANKRD62	ankyrin repeat domain 62
8091637	0.602967	0.557295	NM_004733	SLC33A1	solute carrier family 33 (acetyl-CoA transporter), member 1
8150714	0.604989	0.570033	NM_052937	PCMTD1	protein-L-isoaspartate (D-aspartate) O-methyltransferase domain containing 1
7956856	0.607041	0.486864	NM_001031679	MSRB3	methionine sulfoxide reductase B3
8136983	0.607179	0.539179	NR_002158	OR2A20P	olfactory receptor, family 2, subfamily A, member 20 pseudogene
8116980	0.608669	0.470791	NM_152737	RNF182	ring finger protein 182
8060854	0.610209	0.533313	NM_182734	PLCB1	phospholipase C, beta 1 (phosphoinositide-specific)
8089606	0.611674	0.601921	NM_018338	WDR52	WD repeat domain 52
8160670	0.611709	0.548449	NM_004925	AQP3	aquaporin 3 (Gill blood group)
8130674	0.612735	0.360486	NM_006661	PDE10A	phosphodiesterase 10A
8133623	0.614645	0.626583	---	---	---
8139975	0.614645	0.626583	---	---	---
8152453	0.615398	0.488491	NM_014112	TRPS1	trichorhinophalangeal syndrome I
8083166	0.616858	0.237714	NM_003304	TRPC1	transient receptor potential cation channel, subfamily C, member 1
8133788	0.617286	0.594772	NM_002835	PTPN12	protein tyrosine phosphatase, non-receptor type 12
8100318	0.617358	0.481514	NM_000232	SGCB	sarcoglycan, beta (43kDa dystrophin-associated glycoprotein)
8133549	0.619414	0.404565	NM_001003795	GTF2IRD2B	GTF2I repeat domain containing 2B
8066161	0.622104	0.465419	NM_152503	C20orf132	chromosome 20 open reading frame 132
8129273	0.624684	0.6123	NM_152730	C6orf170	chromosome 6 open reading frame 170
8140170	0.626568	0.415454	NM_173537	GTF2IRD2	GTF2I repeat domain containing 2
8108737	0.627113	0.275834	NM_018933	PCDHB13	protocadherin beta 13
8167897	0.627142	0.306081	NM_016656	RRAGB	Ras-related GTP binding B
8013567	0.628514	0.584302	NM_001076680	LOC201229	hypothetical protein LOC201229
8143629	0.628623	0.540003	NR_002157	OR2A9P	olfactory receptor, family 2, subfamily A, member 9 pseudogene
8078529	0.628924	0.396013	NM_003149	STAC	SH3 and cysteine rich domain
7971191	0.629588	0.601003	NR_003365	SUGT1L1	SGT1, suppressor of G2 allele of SKP1 like 1 (S. cerevisiae)
7961767	0.63002	0.643826	NM_014802	KIAA0528	KIAA0528
8174474	0.632237	0.527443	NM_022977	ACSL4	acyl-CoA synthetase long-chain family member 4
8121031	0.633255	0.599477	NM_006416	SLC35A1	solute carrier family 35 (CMP-sialic acid transporter), member A1
7982046	0.633554	0.27166	NR_003312 // NR_003312	SNRPN // SNORD115-20	small nuclear ribonucleoprotein polypeptide N // small nucleolar RNA, C/D box 115-20
8155591	0.634305	0.552124	NR_003366	ANKRD20B	ankyrin repeat domain 20B
8098287	0.634422	0.518541	---	---	---
8075483	0.63549	0.463604	NM_052880	PIK3IP1	phosphoinositide-3-kinase interacting protein 1
8152962	0.638598	0.578494	NM_012472	LRRC6	leucine rich repeat containing 6
8081710	0.639693	0.49898	NM_017699	SIDT1	SID1 transmembrane family, member 1
7913787	0.641323	0.608477	BC063891	C1orf201	chromosome 1 open reading frame 201
7942957	0.643122	0.529062	NM_007173	PRSS23	protease, serine, 23
8105949	0.644267	0.467139	NM_021967	SERF1A	small EDRK-rich factor 1A (telomeric)
8105997	0.644267	0.467139	NM_021967	SERF1A	small EDRK-rich factor 1A (telomeric)
8177658	0.644267	0.467139	NM_021967	SERF1A	small EDRK-rich factor 1A (telomeric)
7990429	0.645381	0.576393	NM_020447	C15orf17	chromosome 15 open reading frame 17
8155602	0.645393	0.486539	NM_001012421	ANKRD20A2	ankyrin repeat domain 20 family, member A2
8081645	0.645789	0.355793	NM_024616	C3orf52	chromosome 3 open reading frame 52
8083839	0.645947	0.644708	NM_014373	GPR160	G protein-coupled receptor 160
8103025	0.64614	0.386958	NM_178835	ZNF827	zinc finger protein 827
8094625	0.647546	0.565172	NM_015990	KLHL5	kelch-like 5 (Drosophila)
7900555	0.648792	0.551679	NM_001080850	RP4-692D3.1	hypothetical protein LOC728621
8175696	0.649583	0.459798	NM_000808	GABRA3	gamma-aminobutyric acid (GABA) A receptor, alpha 3

## Sheet: IG - <1.5 R18 + > 1.5
Affy Probe Set ID	IGSF8 knockdown. Expression relative to control	R1881 treatment. Expression relative to control	Gene Accession number	Gene Symbol	Gene Description
8100768	0.07593	4.259	NM_001073	UGT2B11	UDP glucuronosyltransferase 2 family, polypeptide B11
8095390	0.0918625	2.20428	NM_001075	UGT2B10	UDP glucuronosyltransferase 2 family, polypeptide B10
8057803	0.157778	4.88608	NM_016192	TMEFF2	transmembrane protein with EGF-like and two follistatin-like domains 2
7957962	0.168766	2.32767	NM_152323	SPIC	Spi-C transcription factor (Spi-1/PU.1 related)
8100784	0.171536	1.83423	NM_021139	UGT2B4	UDP glucuronosyltransferase 2 family, polypeptide B4
8021286	0.176411	2.10098	NM_173529	C18orf54	chromosome 18 open reading frame 54
8155192	0.226468	2.28517	NM_022343	GLIPR2	GLI pathogenesis-related 2
7945979	0.236164	1.88268	NM_018073	TRIM68	tripartite motif-containing 68
8055153	0.241516	1.98994	NM_001099771	POTEF	POTE ankyrin domain family, member F
7951593	0.241936	1.61375	NM_207429	C11orf92	chromosome 11 open reading frame 92
7968015	0.25453	4.11057	NM_148957	TNFRSF19	tumor necrosis factor receptor superfamily, member 19
8045257	0.260213	1.96464	NM_001083538	POTEE	POTE ankyrin domain family, member E
7986293	0.268873	1.88984	NM_018349	MCTP2	multiple C2 domains, transmembrane 2
8073062	0.27099	3.63883	NM_004900	APOBEC3B	apolipoprotein B mRNA editing enzyme, catalytic polypeptide-like 3B
8055222	0.276894	1.78098	NM_001083538	POTEE	POTE ankyrin domain family, member E
7972579	0.278259	2.01001	NM_032813	TMTC4	transmembrane and tetratricopeptide repeat containing 4
8045210	0.28145	1.78276	NR_023391	C2orf14	chromosome 2 open reading frame 14
8056222	0.283332	3.72776	NM_001935	DPP4	dipeptidyl-peptidase 4
8001197	0.286554	1.54097	NM_018092	NETO2	neuropilin (NRP) and tolloid (TLL)-like 2
8155327	0.300968	1.80992	NM_000692	ALDH1B1	aldehyde dehydrogenase 1 family, member B1
8055214	0.302017	1.79829	NR_023391	C2orf14	chromosome 2 open reading frame 14
8092002	0.304258	1.55499	NM_032487	ARPM1	actin related protein M1
8108558	0.305045	1.95921	NM_080670	SLC35A4	solute carrier family 35, member A4
8039607	0.30593	3.54178	NM_006210	PEG3	paternally expressed 3
7948910	0.308763	2.18536	NR_002565	SNORD25	small nucleolar RNA, C/D box 25
7977456	0.309883	1.95134	NR_027480	POTEG	POTE ankyrin domain family, member G
8089026	0.310933	1.97136	NM_001001850	STX19	syntaxin 19
8045182	0.317466	1.80461	NM_014369	PTPN18	protein tyrosine phosphatase, non-receptor type 18 (brain-derived)
8026954	0.323701	1.80893	NM_005027	PIK3R2	phosphoinositide-3-kinase, regulatory subunit 2 (beta)
8001750	0.333585	1.60722	NM_018231	SLC38A7	solute carrier family 38, member 7
7955441	0.339016	1.55428	NM_014033	METTL7A	methyltransferase like 7A
8003611	0.339244	1.90124	NM_024792	FAM57A	family with sequence similarity 57, member A
8095404	0.340743	3.07212	NM_053039	UGT2B28	UDP glucuronosyltransferase 2 family, polypeptide B28
8114787	0.341723	1.80723	NM_005471	GNPDA1	glucosamine-6-phosphate deaminase 1
8103706	0.344215	2.68123	NM_016228	AADAT	aminoadipate aminotransferase
7945014	0.350971	2.56862	NM_001274	CHEK1	CHK1 checkpoint homolog (S. pombe)
8071155	0.354659	1.58187	NM_017414	USP18	ubiquitin specific peptidase 18
7948906	0.35531	1.71806	NR_002563	SNORD27	small nucleolar RNA, C/D box 27
8090567	0.360376	2.32652	BC066975	C3orf25	chromosome 3 open reading frame 25
7922408	0.361465	1.57113	NR_003944	SNORD78	small nucleolar RNA, C/D box 78
8019376	0.361742	1.8773	NM_022156	DUS1L	dihydrouridine synthase 1-like (S. cerevisiae)
8056250	0.36678	1.55192	NM_002054	GCG	glucagon
8106354	0.37303	2.09879	NM_006633	IQGAP2	IQ motif containing GTPase activating protein 2
7942123	0.373388	1.60049	NM_053056	CCND1	cyclin D1
8166593	0.37578	1.55973	NM_014271	IL1RAPL1	interleukin 1 receptor accessory protein-like 1
7970595	0.382538	1.5423	NM_001007537	RP11-45B20.2	collagen triple helix repeat-containing
8095380	0.382604	1.92809	NM_014058	TMPRSS11E	transmembrane protease, serine 11E
8095364	0.388035	1.89053	NM_014058	TMPRSS11E	transmembrane protease, serine 11E
8051030	0.391217	2.07829	NM_021095	SLC5A6	solute carrier family 5 (sodium-dependent vitamin transporter), member 6
7922174	0.392152	1.55055	NM_000130	F5	coagulation factor V (proaccelerin, labile factor)
8016484	0.393511	1.95538	NM_032391	PRAC	prostate cancer susceptibility candidate
8151032	0.398058	2.93794	NM_003878	GGH	gamma-glutamyl hydrolase (conjugase, folylpolygammaglutamyl hydrolase)
7957966	0.399497	1.50509	NM_002465	MYBPC1	myosin binding protein C, slow type
8074170	0.401041	1.81888	NM_001145442	P704P	prostate-specific P704P
8095395	0.401643	1.51863	NM_001074	UGT2B7	UDP glucuronosyltransferase 2 family, polypeptide B7
7945321	0.401827	1.8391	NM_138342	GLB1L2	galactosidase, beta 1-like 2
7972983	0.402818	1.76501	NM_001145442	P704P	prostate-specific P704P
8061579	0.403726	13.897	NM_012112	TPX2	TPX2, microtubule-associated, homolog (Xenopus laevis)
8117435	0.407558	2.09935	NM_007047	BTN3A2	butyrophilin, subfamily 3, member A2
8041961	0.407967	1.59316	NM_001008708	CHAC2	ChaC, cation transport regulator homolog 2 (E. coli)
7948898	0.408298	1.60968	NR_002560	SNORD31	small nucleolar RNA, C/D box 31
8117476	0.410751	1.57228	NM_006994	BTN3A3	butyrophilin, subfamily 3, member A3
7941900	0.415947	1.5971	NM_003952	RPS6KB2	ribosomal protein S6 kinase, 70kDa, polypeptide 2
7909642	0.416983	1.62823	NM_024749	VASH2	vasohibin 2
7899407	0.420521	1.54585	NM_014474	SMPDL3B	sphingomyelin phosphodiesterase, acid-like 3B
8020702	0.421108	1.61432	NM_005640	TAF4B	TAF4b RNA polymerase II, TATA box binding protein (TBP)-associated factor, 105kDa
8055143	0.42312	2.24735	NR_026758	LOC440905	hypothetical LOC440905
7968029	0.426966	3.09419	NM_001014442	PCOTH	prostate collagen triple helix
7994518	0.43341	1.56689	NM_032038	SPNS1	spinster homolog 1 (Drosophila)
8066431	0.439268	1.50749	NM_000022	ADA	adenosine deaminase
8101728	0.442033	1.61355	NM_014883	FAM13A	family with sequence similarity 13, member A
7918026	0.443701	1.68066	NM_001439	EXTL2	exostoses (multiple)-like 2
7923812	0.444446	1.51339	NM_003929	RAB7L1	RAB7, member RAS oncogene family-like 1
7996137	0.445397	1.66131	NM_005886	KATNB1	katanin p80 (WD repeat containing) subunit B 1
8081407	0.445507	2.24854	NM_175056	ZPLD1	zona pellucida-like domain containing 1
8103769	0.446928	1.60178	NM_000860	HPGD	hydroxyprostaglandin dehydrogenase 15-(NAD)
8128737	0.449897	1.63574	NM_022765	MICAL1	microtubule associated monoxygenase, calponin and LIM domain containing 1
7903565	0.4514	4.20992	NM_013296	GPSM2	G-protein signaling modulator 2 (AGS3-like, C. elegans)
7944510	0.451476	1.79072	NM_032015	RNF26	ring finger protein 26
8164452	0.453109	1.83685	NM_032799	ZDHHC12	zinc finger, DHHC-type containing 12
7970577	0.45699	4.09952	NM_005932	MIPEP	mitochondrial intermediate peptidase
8145570	0.459714	11.3957	NM_001017420	ESCO2	establishment of cohesion 1 homolog 2 (S. cerevisiae)
7956271	0.461602	1.52996	NM_003725	HSD17B6	hydroxysteroid (17-beta) dehydrogenase 6 homolog (mouse)
8144866	0.461616	1.73179	NM_000015	NAT2	N-acetyltransferase 2 (arylamine N-acetyltransferase)
7929438	0.462846	3.61459	NM_018063	HELLS	helicase, lymphoid-specific
7961022	0.462848	1.74521	BC051265 // BC051265	PTMA // PTMA	prothymosin, alpha // prothymosin, alpha
8112376	0.465067	7.14102	NM_022145	CENPK	centromere protein K
8174076	0.46539	1.85919	NM_000169	GLA	galactosidase, alpha
7981990	0.466677	1.93238	NR_003335 // NR_003335	SNRPN // SNORD116-21	small nuclear ribonucleoprotein polypeptide N // small nucleolar RNA, C/D box 116-21
8065738	0.470574	1.69278	NM_000687	AHCY	S-adenosylhomocysteine hydrolase
7954006	0.471513	1.74383	ENST00000409405 // ENST00000409405	PTMA // PTMA	prothymosin, alpha // prothymosin, alpha
7948900	0.47333	1.75048	NR_002561	SNORD30	small nucleolar RNA, C/D box 30
8061136	0.476078	1.67672	NM_002823	PTMA	prothymosin, alpha
8135705	0.477664	2.1454	NM_012281	KCND2	potassium voltage-gated channel, Shal-related subfamily, member 2
8125748	0.477832	1.98556	NR_001444	LYPLA2P1	lysophospholipase II pseudogene 1
8175234	0.478997	1.84668	NM_004484	GPC3	glypican 3
7983969	0.481394	14.1067	NM_004701	CCNB2	cyclin B2
8175977	0.484788	1.70282	NM_001569	IRAK1	interleukin-1 receptor-associated kinase 1
8123181	0.485876	1.60541	NM_000876	IGF2R	insulin-like growth factor 2 receptor
8005707	0.488054	2.09662	NM_002756	MAP2K3	mitogen-activated protein kinase kinase 3
7944832	0.488117	1.54203	ENST00000334412	OR8G2	olfactory receptor, family 8, subfamily G, member 2
8149811	0.488169	1.76731	NM_006167	NKX3-1	NK3 homeobox 1
8107470	0.488183	1.56766	NM_002823	PTMA	prothymosin, alpha
7916898	0.489641	22.5816	NM_001114120	DEPDC1	DEP domain containing 1
8043100	0.49033	1.60116	NM_021103	TMSB10	thymosin beta 10
7995843	0.493506	1.94136	NM_014669	NUP93	nucleoporin 93kDa
7948908	0.494242	1.92232	NR_002564	SNORD26	small nucleolar RNA, C/D box 26
8089372	0.495723	4.41745	NM_020890	KIAA1524	KIAA1524
8138613	0.503821	1.8471	NM_015550	OSBPL3	oxysterol binding protein-like 3
8010673	0.504281	2.33428	NM_012140	SLC25A10	solute carrier family 25 (mitochondrial carrier; dicarboxylate transporter), member 10
8158627	0.504831	1.93603	NM_014286	FREQ	frequenin homolog (Drosophila)
8016099	0.506793	1.53541	NM_004247	EFTUD2	elongation factor Tu GTP binding domain containing 2
7976425	0.506964	1.64177	NM_023112	OTUB2	OTU domain, ubiquitin aldehyde binding 2
8036777	0.508753	1.90185	NM_001436	FBL	fibrillarin
8047243	0.513767	1.72907	NM_138395	MARS2	methionyl-tRNA synthetase 2, mitochondrial
7983306	0.518494	2.36067	NM_024908	WDR76	WD repeat domain 76
8162729	0.518695	1.51943	NM_014788	TRIM14	tripartite motif-containing 14
7923792	0.519903	4.99186	NM_033102	SLC45A3	solute carrier family 45, member 3
8080093	0.520775	1.51262	NM_013286	RBM15B	RNA binding motif protein 15B
8063761	0.52221	1.90632	NM_177980	CDH26	cadherin-like 26
7949971	0.526899	1.74783	NM_001876	CPT1A	carnitine palmitoyltransferase 1A (liver)
8109830	0.527544	2.01524	NM_017785	CCDC99	coiled-coil domain containing 99
7982358	0.532107	12.4978	NM_014783	ARHGAP11A	Rho GTPase activating protein 11A
7986446	0.532301	1.89344	NM_000693	ALDH1A3	aldehyde dehydrogenase 1 family, member A3
8108301	0.534279	18.3564	NM_005733	KIF20A	kinesin family member 20A
8017262	0.534951	7.96254	NM_032043	BRIP1	BRCA1 interacting protein C-terminal helicase 1
8060675	0.535441	2.33043	NM_021873	CDC25B	cell division cycle 25 homolog B (S. pombe)
8005202	0.536675	1.63075	NR_002744	SNORD49A	small nucleolar RNA, C/D box 49A
7933446	0.538156	2.26574	NM_001018071	FRMPD2	FERM and PDZ domain containing 2
8000543	0.538301	1.50848	NM_000086	CLN3	ceroid-lipofuscinosis, neuronal 3
8064322	0.540474	1.53783	BC134417	C20orf96	chromosome 20 open reading frame 96
8022514	0.542396	1.70093	NM_032933	C18orf45	chromosome 18 open reading frame 45
8001531	0.545545	3.09127	NM_005950	MT1G	metallothionein 1G
8098924	0.546178	1.69869	NM_012318	LETM1	leucine zipper-EF-hand containing transmembrane protein 1
8104234	0.547656	2.9596	NM_004237	TRIP13	thyroid hormone receptor interactor 13
8034122	0.54812	6.59637	NM_182513	SPC24	SPC24, NDC80 kinetochore complex component, homolog (S. cerevisiae)
8101675	0.548481	1.70538	NM_004827	ABCG2	ATP-binding cassette, sub-family G (WHITE), member 2
7948249	0.549046	2.1216	NM_003627	SLC43A1	solute carrier family 43, member 1
7966938	0.549333	1.57161	NM_006836	GCN1L1	GCN1 general control of amino-acid synthesis 1-like 1 (yeast)
8122099	0.553474	1.60112	NM_006208	ENPP1	ectonucleotide pyrophosphatase/phosphodiesterase 1
8117165	0.553812	1.6434	NM_003107	SOX4	SRY (sex determining region Y)-box 4
8077550	0.554752	1.80072	NM_001077525	MTMR14	myotubularin related protein 14
8124510	0.557855	1.5802	NM_003519	HIST1H2BL	histone cluster 1, H2bl
8040223	0.558582	9.85379	NM_001034	RRM2	ribonucleotide reductase M2 polypeptide
8144378	0.560382	1.65457	NM_018361	AGPAT5	1-acylglycerol-3-phosphate O-acyltransferase 5 (lysophosphatidic acid acyltransferase, epsilon)
7978846	0.56091	3.01985	NM_002692	POLE2	polymerase (DNA directed), epsilon 2 (p59 subunit)
8055183	0.561406	1.9526	NM_017751	SMPD4	sphingomyelin phosphodiesterase 4, neutral membrane (neutral sphingomyelinase-3)
8060484	0.562109	1.67334	NM_006392	NOP56	NOP56 ribonucleoprotein homolog (yeast)
8019842	0.562222	8.32657	NM_001071	TYMS	thymidylate synthetase
8122013	0.562773	1.62614	NM_032438	L3MBTL3	l(3)mbt-like 3 (Drosophila)
8010946	0.563015	1.77854	NM_015721	GEMIN4	gem (nuclear organelle) associated protein 4
8152582	0.564842	2.95955	NM_024094	DSCC1	defective in sister chromatid cohesion 1 homolog (S. cerevisiae)
7989975	0.565649	2.50296	NM_017882	CLN6	ceroid-lipofuscinosis, neuronal 6, late infantile, variant
8040440	0.566044	1.72843	NM_182625	GEN1	Gen homolog 1, endonuclease (Drosophila)
7953218	0.569902	9.21397	NM_001130862	RAD51AP1	RAD51 associated protein 1
7989647	0.571289	23.8803	NM_014736	KIAA0101	KIAA0101
8162652	0.571397	4.34309	NM_001333	CTSL2	cathepsin L2
7979307	0.57174	39.8803	NM_014750	DLGAP5	discs, large (Drosophila) homolog-associated protein 5
8049394	0.573132	5.26727	NM_024080	TRPM8	transient receptor potential cation channel, subfamily M, member 8
8073548	0.574862	1.59368	NM_019106	SEPT3	septin 3
8032608	0.578292	1.5235	NM_174983	C19orf28	chromosome 19 open reading frame 28
7989146	0.579781	3.72803	NM_018365	MNS1	meiosis-specific nuclear structural 1
8105842	0.580458	2.5395	NM_022909	CENPH	centromere protein H
7920971	0.582987	2.35738	NM_144580	C1orf85	chromosome 1 open reading frame 85
8087283	0.583231	1.64011	NM_005051	QARS	glutaminyl-tRNA synthetase
7983239	0.583474	1.5456	NM_001015001	CKMT1A	creatine kinase, mitochondrial 1A
7983256	0.583474	1.5456	NM_001015001	CKMT1A	creatine kinase, mitochondrial 1A
7935903	0.584235	1.59001	NM_006993	NPM3	nucleophosmin/nucleoplasmin, 3
8149955	0.58437	35.1244	NM_018492	PBK	PDZ binding kinase
7980496	0.585462	1.97573	NM_152446	C14orf145	chromosome 14 open reading frame 145
8014974	0.585573	27.133	NM_001067	TOP2A	topoisomerase (DNA) II alpha 170kDa
7993756	0.586758	2.00616	NM_005622	ACSM3	acyl-CoA synthetase medium-chain family member 3
8110450	0.5887	1.79199	NM_031266	HNRNPAB	heterogeneous nuclear ribonucleoprotein A/B
7968563	0.591815	3.5866	NM_002915	RFC3	replication factor C (activator 1) 3, 38kDa
8117594	0.591846	16.7787	NM_003521	HIST1H2BM	histone cluster 1, H2bm
7920707	0.59348	2.10353	NM_006589	C1orf2	chromosome 1 open reading frame 2
8054580	0.594152	10.0786	NM_004336	BUB1	budding uninhibited by benzimidazoles 1 homolog (yeast)
7984330	0.59618	3.9346	NR_003105	ZWILCH	Zwilch, kinetochore associated, homolog (Drosophila)
8097957	0.600705	1.84158	NM_000856	GUCY1A3	guanylate cyclase 1, soluble, alpha 3
8168794	0.601024	12.412	NM_006733	CENPI	centromere protein I
8117543	0.60109	1.89715	NM_080596	HIST1H2AH	histone cluster 1, H2ah
8081288	0.601115	1.58187	NM_018004	TMEM45A	transmembrane protein 45A
8155214	0.601469	21.1044	NM_014791	MELK	maternal embryonic leucine zipper kinase
8147548	0.602771	1.51759	NM_001145860	POP1	processing of precursor 1, ribonuclease P/MRP subunit (S. cerevisiae)
7929383	0.603879	1.91806	NM_001134658	TMEM20	transmembrane protein 20
8102877	0.605348	1.69391	NM_004362	CLGN	calmegin
7966183	0.607103	1.52457	NM_001145374	ALKBH2	alkB, alkylation repair homolog 2 (E. coli)
8042953	0.607839	1.56165	NM_019896	POLE4	polymerase (DNA-directed), epsilon 4 (p12 subunit)
8102643	0.60849	8.30894	NM_001237	CCNA2	cyclin A2
7998233	0.60882	1.82513	NM_021259	TMEM8	transmembrane protein 8 (five membrane-spanning domains)
8128383	0.609082	2.07991	NM_017421	COQ3	coenzyme Q3 homolog, methyltransferase (S. cerevisiae)
7964271	0.60961	2.54971	NM_000946	PRIM1	primase, DNA, polypeptide 1 (49kDa)
7978132	0.610806	2.44798	NM_024658	IPO4	importin 4
7924712	0.618998	1.88549	NM_173083	LIN9	lin-9 homolog (C. elegans)
7964145	0.62001	2.48549	NM_003920	TIMELESS	timeless homolog (Drosophila)
7903227	0.623199	1.6496	NM_017734	PALMD	palmdelphin
7938485	0.624468	1.50537	NM_014632	MICAL2	microtubule associated monoxygenase, calponin and LIM domain containing 2
8080168	0.625419	1.5767	NM_000666	ACY1	aminoacylase 1
7913869	0.627323	2.91062	NM_203401	STMN1	stathmin 1
7964522	0.628324	1.83119	NM_000075	CDK4	cyclin-dependent kinase 4
8092067	0.630147	1.57378	NM_001099645	RPL22L1	ribosomal protein L22-like 1
7912975	0.630763	1.9154	NM_003748	ALDH4A1	aldehyde dehydrogenase 4 family, member A1
8159006	0.630771	1.63546	NR_000017 // NR_000017	RPL7A // SNORD36B	ribosomal protein L7a // small nucleolar RNA, C/D box 36B
8117368	0.630928	2.51025	NM_003542	HIST1H4C	histone cluster 1, H4c
7992021	0.631274	1.51042	NM_005861	STUB1	STIP1 homology and U-box containing protein 1
8044844	0.632033	1.69628	NM_001105198	TMEM177	transmembrane protein 177
8007272	0.634608	1.53336	NM_025233	COASY	Coenzyme A synthase
8153664	0.634876	1.70673	NM_015201	BOP1	block of proliferation 1
7945539	0.636376	1.68711	NM_024698	SLC25A22	solute carrier family 25 (mitochondrial carrier: glutamate), member 22
8092640	0.637666	1.97059	NM_002916	RFC4	replication factor C (activator 1) 4, 37kDa
7999387	0.640444	2.23625	NM_001424	EMP2	epithelial membrane protein 2
7999025	0.640855	2.28017	NM_016292	TRAP1	TNF receptor-associated protein 1
7898902	0.641303	1.79071	NM_007260	LYPLA2	lysophospholipase II
8003204	0.641449	4.15736	NM_016095	GINS2	GINS complex subunit 2 (Psf2 homolog)
8068478	0.641767	1.51067	NM_005441	CHAF1B	chromatin assembly factor 1, subunit B (p60)
7969243	0.642368	1.8782	NM_018204	CKAP2	cytoskeleton associated protein 2
7982663	0.642671	10.8237	NM_001211	BUB1B	budding uninhibited by benzimidazoles 1 homolog beta (yeast)
7992594	0.642726	1.94679	NM_001761	CCNF	cyclin F
8072413	0.643625	1.5256	NM_134269	SMTN	smoothelin
7982294	0.643702	1.54507	NM_130901	OTUD7A	OTU domain containing 7A
8164034	0.644034	1.58334	NM_020946	DENND1A	DENN/MADD domain containing 1A
8088919	0.644126	1.64611	NM_133631	ROBO1	roundabout, axon guidance receptor, homolog 1 (Drosophila)
7971866	0.644236	8.41667	NM_001042517	DIAPH3	diaphanous homolog 3 (Drosophila)
8068057	0.644264	1.54442	NR_026552	NCRNA00161	non-protein coding RNA 161
7900167	0.645415	3.09004	NM_018101	CDCA8	cell division cycle associated 8
8151101	0.645586	2.78131	NM_001080416	MYBL1	v-myb myeloblastosis viral oncogene homolog (avian)-like 1
8124388	0.646968	18.2875	NM_003537	HIST1H3B	histone cluster 1, H3b
8126095	0.646998	1.56546	NM_138493	C6orf129	chromosome 6 open reading frame 129
8118028	0.64759	1.51454	NM_020442	VARS2	valyl-tRNA synthetase 2, mitochondrial (putative)
7930226	0.64863	1.57846	NM_014976	PDCD11	programmed cell death 11
7947189	0.649574	1.89213	NM_030771	CCDC34	coiled-coil domain containing 34
8177901	0.652087	1.51465	NM_020442	VARS2	valyl-tRNA synthetase 2, mitochondrial (putative)
8128329	0.652465	1.77293	NM_198468	C6orf167	chromosome 6 open reading frame 167
7957850	0.654785	5.55332	NM_174942	GAS2L3	growth arrest-specific 2 like 3
8010664	0.655071	1.6842	NM_002949	MRPL12	mitochondrial ribosomal protein L12
7934026	0.655147	2.02418	NM_001080449	DNA2	DNA replication helicase 2 homolog (yeast)
8168146	0.655799	15.3589	NM_012310	KIF4A	kinesin family member 4A
8012257	0.656529	2.1129	NM_000546	TP53	tumor protein p53
8143663	0.657178	2.88997	NM_004456	EZH2	enhancer of zeste homolog 2 (Drosophila)
7964347	0.658199	1.93194	NM_001130963	TMEM194A	transmembrane protein 194A
7912112	0.658261	1.60347	NM_018198	DNAJC11	DnaJ (Hsp40) homolog, subfamily C, member 11
8122336	0.658807	1.57899	NM_021243	C6orf115	chromosome 6 open reading frame 115
7947991	0.659249	1.57001	NM_015231	NUP160	nucleoporin 160kDa
7983991	0.659287	1.56514	NM_152450	FAM81A	family with sequence similarity 81, member A

## Sheet: IG +> 1.5 R18 - <1.5
Affy Probe Set ID	IGSF8 knockdown. Expression relative to control	R1881 treatment. Expression relative to control	Gene Accession number	Gene Symbol	Gene Description
7909586	2.61613	0.56509	NM_006243	PPP2R5A	protein phosphatase 2, regulatory subunit B', alpha isoform
7913216	3.85489	0.0761734	NM_000300	PLA2G2A	phospholipase A2, group IIA (platelets, synovial fluid)
7919394	2.94832	0.232281	AK097058	FLJ39739	hypothetical FLJ39739
7923131	2.55867	0.393764	NM_001142795	DENND1B	DENN/MADD domain containing 1B
7923141	2.34226	0.419673	NM_144977	DENND1B	DENN/MADD domain containing 1B
7924058	2.47886	0.488117	NM_006147	IRF6	interferon regulatory factor 6
7929047	2.88085	0.611436	NM_001547	IFIT2	interferon-induced protein with tetratricopeptide repeats 2
7929145	2.30051	0.628004	NM_182765	HECTD2	HECT domain containing 2
7933619	2.16164	0.650547	NM_147156	SGMS1	sphingomyelin synthase 1
7934434	3.2306	0.238979	NM_021245	MYOZ1	myozenin 1
7935296	2.45251	0.636812	NM_012465	TLL2	tolloid-like 2
7938687	2.73254	0.607754	NM_005013	NUCB2	nucleobindin 2
7950810	4.05728	0.175221	NM_206927	SYTL2	synaptotagmin-like 2
7955845	2.8485	0.494514	NM_017410	HOXC13	homeobox C13
7958262	2.87155	0.592735	NM_152772	TCP11L2	t-complex 11 (mouse)-like 2
7966448	3.72363	0.5886	NM_138341	TMEM116	transmembrane protein 116
7973840	3.13146	0.51302	NM_001030055	ARHGAP5	Rho GTPase activating protein 5
7974372	2.27932	0.436192	NM_001099652	GPR137C	G protein-coupled receptor 137C
7988563	3.606	0.414494	NM_203349	SHC4	SHC (Src homology 2 domain containing) family, member 4
7989596	2.32217	0.407136	NM_014326	DAPK2	death-associated protein kinase 2
7999909	2.37193	0.572172	NM_016235	GPRC5B	G protein-coupled receptor, family C, group 5, member B
8002303	2.17912	0.499634	NM_000903	NQO1	NAD(P)H dehydrogenase, quinone 1
8006005	2.87094	0.580861	NM_016518	PIPOX	pipecolic acid oxidase
8008629	2.32722	0.609138	NM_003647	DGKE	diacylglycerol kinase, epsilon 64kDa
8008819	2.29628	0.541117	NM_001005404	YPEL2	yippee-like 2 (Drosophila)
8009301	2.13356	0.435341	NM_002737	PRKCA	protein kinase C, alpha
8020141	2.1659	0.416241	NM_153000	APCDD1	adenomatosis polyposis coli down-regulated 1
8020384	2.38298	0.623513	NM_001142966	KIAA1772	KIAA1772
8023497	3.20281	0.594055	NM_005603	ATP8B1	ATPase, class I, type 8B, member 1
8041048	3.2029	0.456632	NM_005253	FOSL2	FOS-like antigen 2
8041447	2.16533	0.576255	NM_016441	CRIM1	cysteine rich transmembrane BMP regulator 1 (chordin-like)
8044263	2.30818	0.495943	NM_006267	RANBP2	RAN binding protein 2
8045514	2.25164	0.441003	NM_001001664	SPOPL	speckle-type POZ protein-like
8054281	2.90012	0.396739	NM_198461	LONRF2	LON peptidase N-terminal domain and ring finger 2
8059776	8.85313	0.370597	NM_002242	KCNJ13	potassium inwardly-rectifying channel, subfamily J, member 13
8061564	2.60522	0.209139	NM_181353	ID1	inhibitor of DNA binding 1, dominant negative helix-loop-helix protein
8089701	2.4778	0.349903	NM_015642	ZBTB20	zinc finger and BTB domain containing 20
8092134	2.02663	0.586427	NM_002662	PLD1	phospholipase D1, phosphatidylcholine-specific
8095826	4.36941	0.388149	NM_003943	STBD1	starch binding domain 1
8095907	2.13423	0.422208	NM_025074	FRAS1	Fraser syndrome 1
8101143	2.30914	0.274295	NM_017426	NUP54	nucleoporin 54kDa
8101158	2.45601	0.608023	NM_005506	SCARB2	scavenger receptor class B, member 2
8106516	3.61941	0.620936	NM_152405	JMY	junction mediating and regulatory protein, p53 cofactor
8110032	2.61643	0.447963	NM_153607	C5orf41	chromosome 5 open reading frame 41
8115397	5.01382	0.250057	NM_032385	C5orf4	chromosome 5 open reading frame 4
8118682	2.38287	0.519693	NM_024165	PHF1	PHD finger protein 1
8120552	2.09653	0.25359	NM_001105531	FAM135A	family with sequence similarity 135, member A
8121632	2.29583	0.659434	NM_002269	KPNA5	karyopherin alpha 5 (importin alpha 6)
8133770	2.20073	0.559495	NM_020879	CCDC146	coiled-coil domain containing 146
8149927	3.6527	0.400056	NM_001831	CLU	clusterin
8152111	3.81259	0.390559	NM_001042510	ZNF706	zinc finger protein 706
8154563	2.23768	0.565719	NM_001010887	ACER2	alkaline ceramidase 2
8156199	7.71773	0.196246	NM_004938	DAPK1	death-associated protein kinase 1
8164008	2.02906	0.287295	NR_026677	C9orf45	chromosome 9 open reading frame 45
8164013	2.08864	0.561096	NM_018387	STRBP	spermatid perinuclear RNA binding protein
8171313	2.50592	0.526541	NM_013427	ARHGAP6	Rho GTPase activating protein 6
8172280	3.35252	0.439015	NM_032591	SLC9A7	solute carrier family 9 (sodium/hydrogen exchanger), member 7
8175492	2.09689	0.299345	NM_173694	ATP11C	ATPase, class VI, type 11C
